# Supplementary material for: Beyond the words: Exploring individual differences in the evaluation of poetic creativity
Source: PLoS One. 2024 Oct 3;19(10):e0307298. doi: 10.1371/journal.pone.0307298 (PMC11449365; doi:10.1371/journal.pone.0307298)
Supplement: S1 Table — (XLSX) [file pone.0307298.s001.xlsx]

## Sheet: Sheet1
Poem Title	Poet	Theme	No. of lines	No. of words	Gunning-Fog index	Unique Words	Characters	Lexical Diversity(TTR)	DSI_mean
Funeral Blues	W. H. Auden	Grief	16	136	12.94	101	708	0.742647	0.807003
At the Same Time	W.S. Merwin	Transience of our existence	10	39	17.65	31	203	0.794872	0.811027
The Supreme Moment	Charles Simic	Powerlessness of humans	16	63	12.65	54	350	0.888889	0.835476
Peace	Langston Hughes	Futility of war	8	26	6.74	23	128	0.884615	0.77777
A Peck of Gold	Robert Frost	Illusion	12	86	11.47	45	406	0.569767	0.7618
The Freedom of the Moon	Robert Frost	Awe inspiring Nature	12	91	10.86	68	493	0.769231	0.808867
Stopping by Woods on a Snowy Evening	Robert Frost	Contemplation	16	108	7.94	74	527	0.694444	0.784855
When you Come to me	Maya Angelou	Nostalgia	10	41	8.16	34	224	0.829268	0.828477
Sonnet 116	William Shakespeare	Eternity of love	14	109	10.19	81	566	0.752294	0.802451
Apparently with no Surprise	Emily Dickinson	Transience of life	8	36	10.36	33	203	0.916667	0.829957
Will there really be a "Morning"?	Emily Dickinson	Wonder and curiosity	12	76	3.04	53	377	0.710526	0.778781
Unable are the Loved to die	Emily Dickinson	Immortality of love	6	26	18	19	135	0.8	0.799952
How happy is the little Stone	Emily Dickinson	Independence and contentment	10	46	26.23	40	271	0.869565	0.838591
Ah! Sun-flower	William Blake	Individualism	8	50	23.2	41	280	0.84	0.814878
The Smile	William Blake	Love and deceit	16	106	42.38	54	473	0.528302	0.745568
Love after Love	Derek Walcott	Self-love and self-discovery	15	98	6.4	61	518	0.673469	0.783044
The Last Laugh	Wilfred Owen	Brutality of war	15	90	3.7	71	570	0.833333	0.844643
Clown in the Moon	Dylan Thomas	Melancholy	8	48	12.1	37	241	0.770833	0.777143
Remember	Christina Rossetti	Love, death, remembrance	14	111	17.68	66	539	0.630631	0.737426
When You Are Old	W. B. Yeats	True love	12	100	40.4	68	506	0.7	0.78673
Aedh wishes for the Cloths of Heaven	W. B. Yeats	Love and dreams	9	60	24.67	35	320	0.7	0.781052
Memory	W.B. Yeats	Transience of youth and beauty	6	33	13.2	25	163	0.818182	0.791407
The Arrow and the Song	Henry Wadsworth Longfellow	Power of words and friendship	12	88	12.64	47	412	0.613636	0.757148
There Will Come Soft Rains	Sara Teasdale	War	12	91	19.96	67	486	0.747253	0.811569
Alone	Sara Teasdale	Solitude	12	80	17	54	391	0.7	0.776222
Ozymandias	P. B. Shelley	Transience of power	14	111	10.68	85	614	0.787611	0.829266
Good-Night	P. B. Shelley	Longing for togetherness	12	75	7.13	56	401	0.805195	0.777365
A Lament	P. B. Shelley	Nostalgia, sadness	10	65	4.33	51	320	0.815385	0.805801
Alas! This Is Not What I Thought Life Was.	P. B. Shelley	Challenges of life	9	75	7.6	60	366	0.815789	0.796107
Fragment: A Wanderer	P. B. Shelley	Imagination	4	25	14.8	22	167	0.88	0.836068
Fragment: Apostrophe to Silence	P. B. Shelley	Existential longing	9	69	15.36	56	370	0.819444	0.817032
MEDITATION XVII	John Donne	Interconnectedness of humanity	13	81	10.08	57	377	0.728395	0.77863
Nothing Gold Can Stay	Robert Frost	Impermanence of beauty	8	40	5.33	32	194	0.85	0.8123
My Heart Leaps Up	William Wordsworth	Ecstasy and joy with nature’s beauty	9	61	12.86	42	247	0.704918	0.750683
I taste a liquor never brewed –	Emily Dickinson	Joy of Nature	16	81	10.78	67	460	0.809524	0.833257
If You Should Go	Countee Cullen	Transience of love and life	8	44	9.71	36	226	0.818182	0.761519
